# Supplementary material for: Muscle-driven forward dynamic active hybrid model of the lumbosacral spine: combined FEM and multibody simulation
Source: Front Bioeng Biotechnol. 2023 Sep 27;11:1223007. doi: 10.3389/fbioe.2023.1223007 (PMC10565495; doi:10.3389/fbioe.2023.1223007)
Supplement: Supplementary file 2 [file DataSheet4.ZIP]

Archive with 1 entries (1 files):
- Supplementary Material IV.dic
