# Supplementary material for: Muscle-driven forward dynamic active hybrid model of the lumbosacral spine: combined FEM and multibody simulation
Source: Front Bioeng Biotechnol. 2023 Sep 27;11:1223007. doi: 10.3389/fbioe.2023.1223007 (PMC10565495; doi:10.3389/fbioe.2023.1223007)
Supplement: Supplementary file 2 [file DataSheet4.ZIP › Supplementary Material IV.dic]

<?xml version="1.0" encoding="UTF-8" standalone="yes" ?>
<Landmarks_Dictionary Name="nmsBuilder_Landmarks" Version="1.0">
	<Group Name="L1">
		<Landmark>LAVS</Landmark>
		<Landmark>SAPR</Landmark>
		<Landmark>SPI</Landmark>
		<Landmark>SPP</Landmark>
		<Landmark>VBA</Landmark>
		<Landmark>VBPI</Landmark>
		<Landmark>VBPS</Landmark>
		<Landmark>VBRI</Landmark>
		<Landmark>VBRS</Landmark>
    </Group>
	<Group Name="L2">
		<Landmark>LAVS</Landmark>
		<Landmark>SAPR</Landmark>
		<Landmark>SPI</Landmark>
		<Landmark>SPP</Landmark>
		<Landmark>VBA</Landmark>
		<Landmark>VBPI</Landmark>
		<Landmark>VBPS</Landmark>
		<Landmark>VBRI</Landmark>
		<Landmark>VBRS</Landmark>
    </Group>
	<Group Name="L3">
		<Landmark>LAVS</Landmark>
		<Landmark>SAPR</Landmark>
		<Landmark>SPI</Landmark>
		<Landmark>SPP</Landmark>
		<Landmark>VBA</Landmark>
		<Landmark>VBPI</Landmark>
		<Landmark>VBPS</Landmark>
		<Landmark>VBRI</Landmark>
		<Landmark>VBRS</Landmark>
    </Group>
	<Group Name="L4">
		<Landmark>LAVS</Landmark>
		<Landmark>SAPR</Landmark>
		<Landmark>SPI</Landmark>
		<Landmark>SPP</Landmark>
		<Landmark>VBA</Landmark>
		<Landmark>VBPI</Landmark>
		<Landmark>VBPS</Landmark>
		<Landmark>VBRI</Landmark>
		<Landmark>VBRS</Landmark>
    </Group>
	<Group Name="L5">
		<Landmark>LAVS</Landmark>
		<Landmark>SAPR</Landmark>
		<Landmark>SPI</Landmark>
		<Landmark>SPP</Landmark>
		<Landmark>VBA</Landmark>
		<Landmark>VBPI</Landmark>
		<Landmark>VBPS</Landmark>
		<Landmark>VBRI</Landmark>
		<Landmark>VBRS</Landmark>
    </Group>
	<Group Name="Abdomen">
		<Landmark>CSI</Landmark>
		<Landmark>LAL3</Landmark>
		<Landmark>LAL4</Landmark>
		<Landmark>SIASR</Landmark>
		<Landmark>TPR</Landmark>
    </Group>
	<Group Name="Humerus (right)">
		<Landmark>CTMIR</Landmark>
		<Landmark>HHR</Landmark>
		<Landmark>TMAR</Landmark>
		<Landmark>TMIR</Landmark>
    </Group>
	<Group Name="Sacrum">
		<Landmark>CSPS</Landmark>
		<Landmark>CSS</Landmark>
		<Landmark>LSC1R</Landmark>
		<Landmark>LSC3R</Landmark>
		<Landmark>MSC2</Landmark>
		<Landmark>PASR</Landmark>
	</Group>
		<Group Name="Pelvis">
		<Landmark>ACR</Landmark>	
		<Landmark>SIASR</Landmark>
		<Landmark>SIPSR</Landmark>
		<Landmark>CISR</Landmark>
		<Landmark>SIR</Landmark>
		<Landmark>SNR</Landmark>
		<Landmark>TPR</Landmark>
    </Group>
	<Group Name="Thorax">	
		<Landmark>AC7R</Landmark>
		<Landmark>AC9R</Landmark>
		<Landmark>AC11R</Landmark>	
		<Landmark>CC7R</Landmark>
		<Landmark>CC11R</Landmark>
		<Landmark>CSI</Landmark>
		<Landmark>JN</Landmark>
		<Landmark>SP3P</Landmark>
		<Landmark>SP5P</Landmark>
		<Landmark>SP7P</Landmark>
		<Landmark>SP9P</Landmark>
		<Landmark>SP11P</Landmark>
		<Landmark>TC7R</Landmark>		
		<Landmark>TC9R</Landmark>
		<Landmark>TC11R</Landmark>
  </Group>
</Landmarks_Dictionary>
