# Supplementary material for: Muscle-driven forward dynamic active hybrid model of the lumbosacral spine: combined FEM and multibody simulation
Source: Front Bioeng Biotechnol. 2023 Sep 27;11:1223007. doi: 10.3389/fbioe.2023.1223007 (PMC10565495; doi:10.3389/fbioe.2023.1223007)
Supplement: Supplementary file 5 [file DataSheet5.CSV]

Muscle	maxIsoForce	optFibreLength	optPennationAngle	tendonSlackLengt	MuscleTendonLength	WrappingBody1	WrappingBody2
	MusclePoint	PosX	PosY	PosZ	InsertionBody
QL01	93.79	0.044	7.40	0.037	0.074	0	0
	QL01_pnt0	-0.04	-0.06	0.04	Pelvis
	QL01_pnt1	-0.02	-0.04	0.10	L3
QL02	186.29	0.031	7.40	0.026	0.051	0	0
	QL02_pnt0	-0.03	-0.08	0.04	Pelvis
	QL02_pnt1	-0.01	-0.04	0.07	L4
QL03	70.06	0.045	7.40	0.038	0.075	0	0
	QL03_pnt0	-0.03	-0.08	0.04	Pelvis
	QL03_pnt1	-0.02	-0.04	0.10	L3
QL04	28.67	0.063	7.40	0.053	0.106	0	0
	QL04_pnt0	-0.03	-0.08	0.04	Pelvis
	QL04_pnt1	-0.03	-0.04	0.14	L2
QL05	28.79	0.087	7.40	0.073	0.146	0	0
	QL05_pnt0	-0.04	-0.03	0.18	L1
	QL05_pnt1	-0.02	-0.09	0.05	Pelvis
QL06	50.38	0.063	7.40	0.053	0.106	0	0
	QL06_pnt0	-0.03	-0.04	0.14	L2
	QL06_pnt1	-0.03	-0.08	0.04	Pelvis
QL07	42.20	0.050	7.40	0.042	0.083	0	0
	QL07_pnt0	-0.02	-0.04	0.10	L3
	QL07_pnt1	-0.02	-0.09	0.05	Pelvis
QL08	18.07	0.058	7.40	0.030	0.078	0	0
	QL08_pnt0	-0.05	-0.05	0.18	Thorax
	QL08_pnt1	-0.02	-0.04	0.11	L3
QL09	15.90	0.065	7.40	0.034	0.088	0	0
	QL09_pnt0	-0.05	-0.05	0.19	Thorax
	QL09_pnt1	-0.02	-0.04	0.11	L3
QL10	22.65	0.073	7.40	0.038	0.100	0	0
	QL10_pnt0	-0.04	-0.03	0.20	Thorax
	QL10_pnt1	-0.02	-0.04	0.11	L3
QL11	43.60	0.042	7.40	0.022	0.058	0	0
	QL11_pnt0	-0.04	-0.03	0.20	Thorax
	QL11_pnt1	-0.03	-0.03	0.15	L2
QL12	8.45	0.085	7.40	0.044	0.116	0	0
	QL12_pnt0	-0.05	-0.05	0.18	Thorax
	QL12_pnt1	-0.01	-0.03	0.07	L4
QL13	8.93	0.132	7.40	0.069	0.180	0	0
	QL13_pnt0	-0.03	-0.08	0.04	Pelvis
	QL13_pnt1	-0.01	-0.02	0.21	Thorax
QL14	11.73	0.135	7.40	0.070	0.183	0	0
	QL14_pnt0	-0.02	-0.09	0.05	Pelvis
	QL14_pnt1	-0.01	-0.02	0.21	Thorax
QL15	2.95	0.118	7.40	0.061	0.160	0	0
	QL15_pnt0	-0.03	-0.08	0.04	Pelvis
	QL15_pnt1	-0.04	-0.04	0.20	Thorax
QL16	17.10	0.121	7.40	0.063	0.164	0	0
	QL16_pnt0	-0.02	-0.09	0.05	Pelvis
	QL16_pnt1	-0.04	-0.04	0.20	Thorax
QL17	9.07	0.113	7.40	0.059	0.154	0	0
	QL17_pnt0	-0.02	-0.09	0.05	Pelvis
	QL17_pnt1	-0.05	-0.05	0.19	Thorax
QL18	8.39	0.101	7.40	0.052	0.137	0	0
	QL18_pnt0	-0.02	-0.09	0.05	Pelvis
	QL18_pnt1	-0.05	-0.05	0.18	Thorax
PS01	237.89	0.190	10.70	0.056	0.263	0	0
	PS01_pnt0	-0.01	-0.02	0.19	L1
	PS01_pnt1	0.05	-0.08	-0.06	Pelvis
PS02	75.57	0.186	10.70	0.055	0.258	0	0
	PS02_pnt0	-0.03	-0.03	0.18	L1
	PS02_pnt1	0.05	-0.08	-0.06	Pelvis
PS03	163.00	0.172	10.70	0.051	0.239	0	0
	PS03_pnt0	0.00	-0.02	0.17	L1
	PS03_pnt1	0.05	-0.08	-0.06	Pelvis
PS04	243.42	0.161	10.70	0.048	0.223	0	0
	PS04_pnt0	-0.02	-0.03	0.14	L2
	PS04_pnt1	0.05	-0.08	-0.06	Pelvis
PS05	169.69	0.142	10.70	0.042	0.197	0	0
	PS05_pnt0	0.01	-0.03	0.13	L2
	PS05_pnt1	0.05	-0.08	-0.06	Pelvis
PS06	120.04	0.132	10.70	0.039	0.184	0	0
	PS06_pnt0	-0.01	-0.03	0.11	L3
	PS06_pnt1	0.05	-0.08	-0.06	Pelvis
PS07	55.10	0.115	10.70	0.034	0.160	0	0
	PS07_pnt0	0.02	-0.02	0.09	L3
	PS07_pnt1	0.05	-0.08	-0.06	Pelvis
PS08	195.97	0.106	10.70	0.031	0.147	0	0
	PS08_pnt0	-0.01	-0.03	0.07	L4
	PS08_pnt1	0.05	-0.08	-0.06	Pelvis
PS09	133.90	0.089	10.70	0.027	0.124	0	0
	PS09_pnt0	0.02	-0.02	0.05	L4
	PS09_pnt1	0.05	-0.08	-0.06	Pelvis
PS10	269.81	0.084	10.70	0.025	0.117	0	0
	PS10_pnt0	-0.01	-0.04	0.03	L5
	PS10_pnt1	0.05	-0.08	-0.06	Pelvis
PS11	286.03	0.076	10.70	0.023	0.106	0	0
	PS11_pnt0	0.00	-0.03	0.02	L5
	PS11_pnt1	0.05	-0.08	-0.06	Pelvis
MF04	51.66	0.139	0.00	0.042	0.154	LumbarWBody	0
	MF04_pnt0	-0.07	-0.04	-0.00	Pelvis
	MF04_pnt1	-0.06	-0.00	0.15	L1
MF01	23.09	0.067	0.00	0.028	0.082	0	0
	MF01_pnt0	-0.03	-0.02	0.08	L4
	MF01_pnt1	-0.05	-0.00	0.16	L1
MF02	29.39	0.094	0.00	0.028	0.104	0	0
	MF02_pnt0	-0.03	-0.03	0.05	L5
	MF02_pnt1	-0.06	-0.00	0.15	L1
MF03	28.10	0.122	0.00	0.037	0.136	0	0
	MF03_pnt0	-0.04	-0.03	0.02	Sacrum
	MF03_pnt1	-0.06	-0.00	0.15	L1
MF05	81.89	0.058	0.00	0.022	0.069	0	0
	MF05_pnt0	-0.03	-0.02	0.05	L5
	MF05_pnt1	-0.04	-0.00	0.12	L2
MF06	16.97	0.084	0.00	0.025	0.093	0	0
	MF06_pnt0	-0.04	-0.03	0.02	Sacrum
	MF06_pnt1	-0.05	-0.00	0.11	L2
MF07	55.10	0.111	0.00	0.034	0.124	0	0
	MF07_pnt0	-0.07	-0.03	-0.01	Pelvis
	MF07_pnt1	-0.05	-0.00	0.11	L2
MF08	66.83	0.120	0.00	0.037	0.134	0	0
	MF08_pnt0	-0.07	-0.03	-0.02	Pelvis
	MF08_pnt1	-0.05	-0.00	0.11	L2
MF09	84.79	0.059	0.00	0.025	0.073	0	0
	MF09_pnt0	-0.04	-0.03	0.01	Sacrum
	MF09_pnt1	-0.03	-0.00	0.08	L3
MF10	50.87	0.116	0.00	0.039	0.132	0	0
	MF10_pnt0	-0.08	-0.03	-0.05	Sacrum
	MF10_pnt1	-0.05	-0.00	0.08	L3
MF11	17.96	0.100	0.00	0.033	0.114	0	0
	MF11_pnt0	-0.07	-0.03	-0.03	Sacrum
	MF11_pnt1	-0.05	-0.00	0.08	L3
MF12	28.03	0.100	0.00	0.033	0.114	0	0
	MF12_pnt0	-0.07	-0.03	-0.03	Sacrum
	MF12_pnt1	-0.05	-0.00	0.08	L3
MF13	125.13	0.039	0.00	0.025	0.056	0	0
	MF13_pnt0	-0.05	-0.02	-0.01	Sacrum
	MF13_pnt1	-0.04	-0.00	0.05	L4
MF14	92.37	0.052	0.00	0.021	0.063	0	0
	MF14_pnt0	-0.05	-0.03	-0.01	Sacrum
	MF14_pnt1	-0.04	-0.00	0.05	L4
MF15	50.96	0.094	0.00	0.038	0.114	0	0
	MF15_pnt0	-0.08	-0.03	-0.06	Sacrum
	MF15_pnt1	-0.04	-0.00	0.05	L4
MF16	16.29	0.102	0.00	0.041	0.125	0	0
	MF16_pnt0	-0.09	-0.03	-0.07	Sacrum
	MF16_pnt1	-0.05	-0.00	0.05	L4
MF17	68.50	0.016	0.00	0.010	0.023	0	0
	MF17_pnt0	-0.03	-0.01	0.01	Sacrum
	MF17_pnt1	-0.05	-0.00	0.02	L5
MF18	20.13	0.079	0.00	0.032	0.096	0	0
	MF18_pnt0	-0.09	-0.01	-0.06	Sacrum
	MF18_pnt1	-0.05	-0.00	0.03	L5
MF19	36.63	0.058	0.00	0.024	0.071	0	0
	MF19_pnt0	-0.08	-0.01	-0.04	Sacrum
	MF19_pnt1	-0.05	-0.00	0.03	L5
MF20	63.66	0.039	0.00	0.016	0.047	0	0
	MF20_pnt0	-0.06	-0.01	-0.02	Sacrum
	MF20_pnt1	-0.05	-0.00	0.02	L5
MF21	15.16	0.041	0.00	0.015	0.049	0	0
	MF21_pnt0	-0.04	-0.02	0.11	L3
	MF21_pnt1	-0.04	-0.01	0.16	L1
MF22	12.73	0.039	0.00	0.015	0.047	0	0
	MF22_pnt0	-0.03	-0.02	0.08	L4
	MF22_pnt1	-0.04	-0.00	0.12	L2
MF23	70.62	0.032	0.00	0.012	0.038	0	0
	MF23_pnt0	-0.03	-0.02	0.05	L5
	MF23_pnt1	-0.03	-0.01	0.08	L3
MF24	42.77	0.029	0.00	0.011	0.035	0	0
	MF24_pnt0	-0.03	-0.03	0.02	Sacrum
	MF24_pnt1	-0.03	-0.01	0.05	L4
MF25	81.81	0.023	0.00	0.009	0.028	0	0
	MF25_pnt0	-0.04	-0.01	0.00	Sacrum
	MF25_pnt1	-0.04	-0.00	0.03	L5
IT05	16.92	0.198	13.80	0.277	0.439	LumbarWBody	0
	IT05_pnt0	-0.08	-0.04	-0.01	Pelvis
	IT05_pnt1	-0.07	-0.05	0.27	Thorax
	IT05_pnt2	-0.08	-0.05	0.30	Thorax
	IT05_pnt3	-0.08	-0.05	0.33	Thorax
	IT05_pnt4	-0.08	-0.05	0.36	Thorax
	IT05_pnt5	-0.08	-0.05	0.39	Thorax
	IT05_pnt6	-0.07	-0.05	0.42	Thorax
IT06	22.31	0.190	13.80	0.230	0.386	LumbarWBody	0
	IT06_pnt0	-0.07	-0.04	0.00	Pelvis
	IT06_pnt1	-0.07	-0.05	0.27	Thorax
	IT06_pnt2	-0.08	-0.05	0.30	Thorax
	IT06_pnt3	-0.08	-0.05	0.33	Thorax
	IT06_pnt4	-0.08	-0.05	0.36	Thorax
	IT06_pnt5	-0.08	-0.05	0.39	Thorax
IT07	15.23	0.185	13.80	0.194	0.346	LumbarWBody	0
	IT07_pnt0	-0.07	-0.04	0.02	Pelvis
	IT07_pnt1	-0.07	-0.06	0.27	Thorax
	IT07_pnt2	-0.08	-0.06	0.30	Thorax
	IT07_pnt3	-0.08	-0.06	0.33	Thorax
	IT07_pnt4	-0.08	-0.05	0.36	Thorax
IT08	17.14	0.151	13.80	0.152	0.276	LumbarWBody	0
	IT08_pnt0	-0.06	-0.05	0.02	Pelvis
	IT08_pnt1	-0.07	-0.06	0.26	Thorax
	IT08_pnt2	-0.08	-0.06	0.29	Thorax
IT09	63.86	0.165	13.80	0.097	0.233	LumbarWBody	0
	IT09_pnt0	-0.06	-0.05	0.02	Pelvis
	IT09_pnt1	-0.07	-0.07	0.25	Thorax
IT10	76.76	0.147	13.80	0.074	0.194	LumbarWBody	0
	IT10_pnt0	-0.06	-0.05	0.02	Pelvis
	IT10_pnt1	-0.07	-0.07	0.22	Thorax
IT11	120.71	0.107	13.80	0.054	0.141	LumbarWBody	0
	IT11_pnt0	-0.06	-0.05	0.03	Pelvis
	IT11_pnt1	-0.05	-0.06	0.17	Thorax
IL01	108.65	0.064	13.80	0.146	0.199	LumbarWBody	0
	IL01_pnt0	-0.08	-0.03	-0.02	Pelvis
	IL01_pnt1	-0.04	-0.03	0.18	L1
IL02	141.46	0.049	13.80	0.111	0.152	LumbarWBody	0
	IL02_pnt0	-0.07	-0.04	-0.00	Pelvis
	IL02_pnt1	-0.03	-0.04	0.14	L2
IL03	159.08	0.034	13.80	0.077	0.105	LumbarWBody	0
	IL03_pnt0	-0.07	-0.04	0.01	Pelvis
	IL03_pnt1	-0.02	-0.04	0.11	L3
IL04	149.33	0.026	13.80	0.058	0.080	LumbarWBody	0
	IL04_pnt0	-0.07	-0.04	0.01	Pelvis
	IL04_pnt1	-0.01	-0.04	0.07	L4
LT01	27.94	0.114	12.60	0.270	0.362	RightThoracicWBody	0
	LT01_pnt0	-0.06	-0.00	0.15	L1
	LT01_pnt1	-0.01	-0.03	0.50	Thorax
LT02	44.90	0.119	12.60	0.286	0.382	RightThoracicWBody	LumbarWBody
	LT02_pnt0	-0.05	-0.00	0.11	L2
	LT02_pnt1	-0.03	-0.03	0.49	Thorax
LT03	34.07	0.121	12.60	0.292	0.389	RightThoracicWBody	0
	LT03_pnt0	-0.05	-0.00	0.08	L3
	LT03_pnt1	-0.05	-0.01	0.15	L1
	LT03_pnt2	-0.05	-0.03	0.46	Thorax
LT04	25.36	0.122	12.60	0.292	0.390	RightThoracicWBody	0
	LT04_pnt0	-0.05	-0.00	0.05	L4
	LT04_pnt1	-0.05	-0.01	0.15	L1
	LT04_pnt2	-0.06	-0.03	0.44	Thorax
LT05	24.46	0.113	12.60	0.272	0.363	RightThoracicWBody	0
	LT05_pnt0	-0.05	0.00	0.05	L4
	LT05_pnt1	-0.05	-0.01	0.14	L2
	LT05_pnt2	-0.07	-0.03	0.41	Thorax
LT06	35.56	0.118	12.60	0.269	0.364	0	0
	LT06_pnt0	-0.05	0.00	0.03	L5
	LT06_pnt1	-0.05	-0.01	0.14	L2
	LT06_pnt2	-0.07	-0.03	0.28	Thorax
	LT06_pnt3	-0.07	-0.03	0.39	Thorax
LT07	45.40	0.130	12.60	0.246	0.351	0	0
	LT07_pnt0	-0.05	0.00	0.01	Sacrum
	LT07_pnt1	-0.05	-0.01	0.14	L2
	LT07_pnt2	-0.07	-0.03	0.28	Thorax
	LT07_pnt3	-0.08	-0.03	0.36	Thorax
LT08	71.57	0.143	12.60	0.225	0.340	0	0
	LT08_pnt0	-0.07	0.00	-0.01	Sacrum
	LT08_pnt1	-0.05	-0.01	0.06	L4
	LT08_pnt2	-0.05	-0.01	0.10	L3
	LT08_pnt3	-0.05	-0.01	0.14	L2
	LT08_pnt4	-0.08	-0.03	0.33	Thorax
LT09	81.00	0.138	12.60	0.234	0.345	0	0
	LT09_pnt0	-0.08	0.00	-0.04	Sacrum
	LT09_pnt1	-0.05	-0.01	0.06	L4
	LT09_pnt2	-0.05	-0.01	0.10	L3
	LT09_pnt3	-0.05	-0.01	0.14	L2
	LT09_pnt4	-0.07	-0.03	0.30	Thorax
LT10	105.88	0.125	12.60	0.212	0.312	0	0
	LT10_pnt0	-0.08	-0.01	-0.04	Sacrum
	LT10_pnt1	-0.05	-0.02	0.06	L4
	LT10_pnt2	-0.05	-0.02	0.10	L3
	LT10_pnt3	-0.05	-0.02	0.14	L2
	LT10_pnt4	-0.07	-0.03	0.27	Thorax
LT11	109.82	0.111	12.60	0.188	0.277	0	0
	LT11_pnt0	-0.07	-0.03	-0.03	Sacrum
	LT11_pnt1	-0.05	-0.03	0.06	L4
	LT11_pnt2	-0.05	-0.03	0.10	L3
	LT11_pnt3	-0.05	-0.03	0.14	L2
	LT11_pnt4	-0.06	-0.03	0.24	Thorax
LT12	94.17	0.092	12.60	0.156	0.230	0	0
	LT12_pnt0	-0.05	-0.03	-0.01	Sacrum
	LT12_pnt1	-0.05	-0.03	0.06	L4
	LT12_pnt2	-0.05	-0.03	0.10	L3
	LT12_pnt3	-0.05	-0.02	0.14	L2
	LT12_pnt4	-0.06	-0.02	0.22	Thorax
LT13	14.36	0.160	12.60	0.271	0.399	0	0
	LT13_pnt0	-0.05	-0.00	0.05	L4
	LT13_pnt1	-0.05	-0.01	0.14	L2
	LT13_pnt2	-0.07	-0.03	0.28	Thorax
	LT13_pnt3	-0.07	-0.03	0.31	Thorax
	LT13_pnt4	-0.07	-0.04	0.34	Thorax
	LT13_pnt5	-0.08	-0.04	0.36	Thorax
	LT13_pnt6	-0.06	-0.04	0.44	Thorax
LT14	25.28	0.150	12.60	0.255	0.376	0	0
	LT14_pnt0	-0.05	0.00	0.05	L4
	LT14_pnt1	-0.05	-0.02	0.14	L2
	LT14_pnt2	-0.07	-0.03	0.28	Thorax
	LT14_pnt3	-0.07	-0.04	0.31	Thorax
	LT14_pnt4	-0.08	-0.04	0.33	Thorax
	LT14_pnt5	-0.08	-0.04	0.36	Thorax
	LT14_pnt6	-0.07	-0.04	0.42	Thorax
LT15	37.67	0.158	12.60	0.242	0.370	0	0
	LT15_pnt0	-0.05	-0.00	0.03	L5
	LT15_pnt1	-0.05	-0.01	0.10	L3
	LT15_pnt2	-0.05	-0.02	0.14	L2
	LT15_pnt3	-0.07	-0.04	0.28	Thorax
	LT15_pnt4	-0.08	-0.04	0.31	Thorax
	LT15_pnt5	-0.08	-0.04	0.33	Thorax
	LT15_pnt6	-0.08	-0.04	0.36	Thorax
	LT15_pnt7	-0.08	-0.05	0.39	Thorax
LT16	47.59	0.144	12.60	0.241	0.358	0	0
	LT16_pnt0	-0.05	0.00	0.01	Sacrum
	LT16_pnt1	-0.05	-0.01	0.06	L4
	LT16_pnt2	-0.05	-0.02	0.10	L3
	LT16_pnt3	-0.05	-0.02	0.14	L2
	LT16_pnt4	-0.07	-0.04	0.27	Thorax
	LT16_pnt5	-0.08	-0.04	0.30	Thorax
	LT16_pnt6	-0.08	-0.05	0.33	Thorax
	LT16_pnt7	-0.08	-0.05	0.36	Thorax
LT17	74.96	0.122	12.60	0.248	0.346	0	0
	LT17_pnt0	-0.07	0.00	-0.01	Sacrum
	LT17_pnt1	-0.05	-0.01	0.06	L4
	LT17_pnt2	-0.05	-0.02	0.10	L3
	LT17_pnt3	-0.05	-0.03	0.14	L2
	LT17_pnt4	-0.07	-0.05	0.27	Thorax
	LT17_pnt5	-0.08	-0.05	0.30	Thorax
	LT17_pnt6	-0.08	-0.05	0.33	Thorax
LT18	85.18	0.108	12.60	0.263	0.349	0	0
	LT18_pnt0	-0.08	0.00	-0.04	Sacrum
	LT18_pnt1	-0.05	-0.02	0.06	L4
	LT18_pnt2	-0.05	-0.02	0.10	L3
	LT18_pnt3	-0.05	-0.03	0.14	L2
	LT18_pnt4	-0.07	-0.05	0.27	Thorax
	LT18_pnt5	-0.08	-0.05	0.30	Thorax
LT19	104.13	0.124	12.60	0.214	0.314	0	0
	LT19_pnt0	-0.08	-0.01	-0.04	Sacrum
	LT19_pnt1	-0.05	-0.03	0.06	L4
	LT19_pnt2	-0.05	-0.03	0.10	L3
	LT19_pnt3	-0.05	-0.04	0.13	L2
	LT19_pnt4	-0.07	-0.05	0.27	Thorax
LT20	120.90	0.120	12.60	0.171	0.268	0	0
	LT20_pnt0	-0.07	-0.03	-0.03	Sacrum
	LT20_pnt1	-0.05	-0.04	0.06	L4
	LT20_pnt2	-0.05	-0.04	0.10	L3
	LT20_pnt3	-0.05	-0.04	0.13	L2
	LT20_pnt4	-0.07	-0.05	0.23	Thorax
LT21	135.22	0.074	12.60	0.144	0.203	LumbarWBody	0
	LT21_pnt0	-0.05	-0.03	-0.01	Sacrum
	LT21_pnt1	-0.05	-0.03	0.06	L4
	LT21_pnt2	-0.05	-0.04	0.10	L3
	LT21_pnt3	-0.05	-0.04	0.13	L2
	LT21_pnt4	-0.05	-0.05	0.19	Thorax
LL26	21.36	0.101	12.60	0.118	0.199	LumbarWBody	0
	LL26_pnt0	-0.08	-0.04	-0.02	Pelvis
	LL26_pnt1	-0.04	-0.03	0.18	L1
LL22	368.04	0.077	12.60	0.002	0.064	0	0
	LL22_pnt0	-0.07	-0.03	-0.00	Pelvis
	LL22_pnt1	-0.02	-0.03	0.04	L5
LL23	194.84	0.049	12.60	0.053	0.092	0	0
	LL23_pnt0	-0.07	-0.04	-0.01	Pelvis
	LL23_pnt1	-0.02	-0.03	0.07	L4
LL24	101.19	0.069	12.60	0.074	0.130	0	0
	LL24_pnt0	-0.07	-0.04	-0.01	Pelvis
	LL24_pnt1	-0.02	-0.02	0.11	L3
LL25	51.39	0.087	12.60	0.096	0.166	0	0
	LL25_pnt0	-0.08	-0.04	-0.01	Pelvis
	LL25_pnt1	-0.03	-0.03	0.14	L2
RA01	649.39	0.330	0.00	0.090	0.424	0	0
	RA01_pnt0	0.07	-0.02	-0.11	Pelvis
	RA01_pnt1	0.13	-0.02	-0.00	AP
	RA01_pnt2	0.14	-0.03	0.09	AP
	RA01_pnt3	0.13	-0.05	0.30	Thorax
IO01	358.99	0.048	0.00	0.072	0.121	0	0
	IO01_pnt0	0.13	-0.04	0.00	AP_IAP
	IO01_pnt1	0.05	-0.13	-0.01	Pelvis
IO02	330.48	0.052	0.00	0.079	0.132	0	0
	IO02_pnt0	0.13	-0.05	0.03	AP_IAP
	IO02_pnt1	0.03	-0.13	0.01	Pelvis
IO03	210.60	0.063	0.00	0.096	0.160	0	0
	IO03_pnt0	0.14	-0.05	0.08	AP_IAP
	IO03_pnt1	0.02	-0.13	0.03	Pelvis
IO04	760.67	0.095	0.00	0.064	0.159	0	0
	IO04_pnt0	0.07	-0.13	0.18	Thorax
	IO04_pnt1	0.00	-0.13	0.03	Pelvis
IO05	759.99	0.074	0.00	0.050	0.124	0	0
	IO05_pnt0	0.03	-0.14	0.16	Thorax
	IO05_pnt1	-0.01	-0.12	0.04	Pelvis
IO06	834.28	0.054	0.00	0.036	0.091	0	0
	IO06_pnt0	0.01	-0.13	0.13	Thorax
	IO06_pnt1	-0.02	-0.10	0.05	Pelvis
EO01	162.41	0.055	0.00	0.087	0.143	0	0
	EO01_pnt0	0.14	-0.03	0.11	AP_IAP
	EO01_pnt1	0.11	-0.11	0.23	Thorax
EO02	196.85	0.057	0.00	0.082	0.140	0	0
	EO02_pnt0	0.10	-0.11	0.19	Thorax
	EO02_pnt1	0.14	-0.04	0.09	AP_IAP
EO03	176.95	0.067	0.00	0.081	0.149	0	0
	EO03_pnt0	0.08	-0.12	0.18	Thorax
	EO03_pnt1	0.14	-0.04	0.06	AP_IAP
EO04	156.01	0.075	0.00	0.085	0.161	0	0
	EO04_pnt0	0.05	-0.13	0.15	Thorax
	EO04_pnt1	0.14	-0.04	0.04	AP_IAP
EO05	238.60	0.079	0.00	0.086	0.166	0	0
	EO05_pnt0	0.01	-0.14	0.18	Thorax
	EO05_pnt1	0.03	-0.14	0.01	Pelvis
EO06	436.25	0.057	0.00	0.057	0.114	0	0
	EO06_pnt0	-0.01	-0.13	0.14	Thorax
	EO06_pnt1	0.01	-0.13	0.03	Pelvis
LD01	116.59	0.352	0.00	0.077	0.366	RightThoracicWBody	0
	LD01_pnt0	-0.06	-0.00	0.15	L1
	LD01_pnt1	0.01	-0.20	0.44	Thorax
LD02	94.90	0.378	0.00	0.083	0.393	RightThoracicWBody	0
	LD02_pnt0	-0.05	-0.01	0.11	L2
	LD02_pnt1	0.01	-0.20	0.44	Thorax
LD03	115.78	0.406	0.00	0.089	0.422	RightThoracicWBody	LumbarWBody
	LD03_pnt0	-0.05	-0.00	0.08	L3
	LD03_pnt1	0.01	-0.20	0.44	Thorax
LD04	115.07	0.430	0.00	0.094	0.448	RightThoracicWBody	LumbarWBody
	LD04_pnt0	-0.05	-0.00	0.05	L4
	LD04_pnt1	0.01	-0.20	0.44	Thorax
LD05	115.88	0.454	0.00	0.093	0.466	RightThoracicWBody	LumbarWBody
	LD05_pnt0	-0.05	-0.00	0.03	L5
	LD05_pnt1	0.01	-0.20	0.44	Thorax
LD06	75.53	0.327	0.00	0.067	0.336	RightThoracicWBody	0
	LD06_pnt0	0.01	-0.20	0.44	Thorax
	LD06_pnt1	-0.06	-0.00	0.19	Thorax
LD07	59.72	0.306	0.00	0.063	0.314	RightThoracicWBody	0
	LD07_pnt0	0.01	-0.20	0.44	Thorax
	LD07_pnt1	-0.07	-0.00	0.22	Thorax
LD08	63.93	0.305	0.00	0.048	0.299	RightThoracicWBody	0
	LD08_pnt0	0.01	-0.20	0.44	Thorax
	LD08_pnt1	-0.07	-0.00	0.25	Thorax
LD09	48.70	0.291	0.00	0.046	0.285	RightThoracicWBody	0
	LD09_pnt0	0.01	-0.20	0.44	Thorax
	LD09_pnt1	-0.08	-0.00	0.27	Thorax
LD10	54.99	0.262	0.00	0.054	0.269	RightThoracicWBody	0
	LD10_pnt0	0.01	-0.20	0.44	Thorax
	LD10_pnt1	-0.08	-0.00	0.29	Thorax
LD11	62.16	0.247	0.00	0.051	0.253	RightThoracicWBody	0
	LD11_pnt0	0.01	-0.20	0.44	Thorax
	LD11_pnt1	-0.09	-0.00	0.33	Thorax
LD12	37.46	0.303	0.00	0.062	0.311	RightThoracicWBody	0
	LD12_pnt0	0.01	-0.20	0.44	Thorax
	LD12_pnt1	-0.05	-0.05	0.18	Thorax
LD13	66.43	0.266	0.00	0.055	0.273	RightThoracicWBody	0
	LD13_pnt0	0.01	-0.20	0.44	Thorax
	LD13_pnt1	-0.07	-0.06	0.22	Thorax
LD14	50.89	0.507	0.00	0.022	0.438	RightThoracicWBody	LumbarWBody
	LD14_pnt0	-0.05	-0.06	0.03	Pelvis
	LD14_pnt1	0.01	-0.20	0.44	Thorax
TA02	40.72	0.080	0.00	0.128	0.209	0	0
	TA02_pnt0	-0.00	-0.12	0.04	Pelvis
	TA02_pnt1	0.04	-0.13	0.02	L4
	TA02_pnt2	0.12	0.00	-0.04	AP_IAP
TA03	42.07	0.123	10.00	0.179	0.301	0	0
	TA03_pnt0	-0.01	-0.04	0.07	L4
	TA03_pnt1	-0.03	-0.07	0.07	L4
	TA03_pnt2	-0.03	-0.09	0.06	L4
	TA03_pnt3	-0.00	-0.12	0.05	L4
	TA03_pnt4	0.04	-0.13	0.04	L4
	TA03_pnt5	0.12	0.00	-0.01	AP_IAP
TA04	41.53	0.127	10.00	0.178	0.304	0	0
	TA04_pnt0	-0.02	-0.04	0.11	L3
	TA04_pnt1	-0.03	-0.07	0.10	L3
	TA04_pnt2	-0.03	-0.09	0.09	L3
	TA04_pnt3	-0.00	-0.12	0.07	L3
	TA04_pnt4	0.04	-0.13	0.06	L3
	TA04_pnt5	0.13	0.00	0.02	AP_IAP
TA05	40.72	0.130	10.00	0.187	0.316	0	0
	TA05_pnt0	-0.03	-0.04	0.14	L2
	TA05_pnt1	-0.04	-0.07	0.14	L2
	TA05_pnt2	-0.03	-0.10	0.12	L2
	TA05_pnt3	-0.00	-0.12	0.09	L2
	TA05_pnt4	0.04	-0.13	0.08	L2
	TA05_pnt5	0.13	0.00	0.05	AP_IAP
TA06	44.72	0.126	10.00	0.207	0.333	0	0
	TA06_pnt0	-0.04	-0.03	0.18	L1
	TA06_pnt1	-0.05	-0.07	0.17	L1
	TA06_pnt2	-0.04	-0.09	0.15	L1
	TA06_pnt3	-0.00	-0.12	0.12	L1
	TA06_pnt4	0.04	-0.13	0.10	L1
	TA06_pnt5	0.14	0.00	0.07	AP_IAP
TA07	63.26	0.091	10.00	0.122	0.212	0	0
	TA07_pnt0	-0.00	-0.13	0.14	Thorax
	TA07_pnt1	0.04	-0.13	0.12	L3
	TA07_pnt2	0.14	0.00	0.10	AP_IAP
TA01	46.45	0.063	0.00	0.092	0.155	0	0
	TA01_pnt0	0.04	-0.13	-0.00	Pelvis
	TA01_pnt1	0.11	0.00	-0.06	AP_IAP
TA08	68.82	0.077	10.00	0.071	0.147	0	0
	TA08_pnt0	0.07	-0.13	0.14	Thorax
	TA08_pnt1	0.14	0.00	0.12	AP_IAP
TA09	82.34	0.063	10.00	0.046	0.108	0	0
	TA09_pnt0	0.11	-0.10	0.17	Thorax
	TA09_pnt1	0.14	0.00	0.15	AP_IAP
TA10	101.05	0.033	10.00	0.045	0.078	0	0
	TA10_pnt0	0.14	-0.06	0.23	Thorax
	TA10_pnt1	0.14	0.00	0.18	AP_IAP
